# Supplementary material for: Hyperthermia Intensifies α-Mangostin and Synthetic Xanthones’ Antimalignancy Properties
Source: Int J Mol Sci. 2024 Aug 15;25(16):8874. doi: 10.3390/ijms25168874 (PMC11354364; doi:10.3390/ijms25168874)
Supplement: Supplementary file 1 [file ijms-25-08874-s001.zip]

Archive with 1 entries (1 files):
- ijms-3115851-supplementary.pdf
